# Supplementary material for: Metabolic engineering of Bacillus subtilis for production of para‐aminobenzoic acid – unexpected importance of carbon source is an advantage for space application
Source: Microb Biotechnol. 2019 Apr 13;12(4):703–14. doi: 10.1111/1751-7915.13403 (PMC6559200; doi:10.1111/1751-7915.13403)
Supplement: Supplementary file 5 — Appendix S5. EMA networks and theoretical maximum product carbon‐yields. [file MBT2-12-703-s005.xlsx]

## Sheet: networks
	glucose feed				sucrose feed				glucosamine feed				acetyl-glucosamine feed				xylose feed				glycerol feed
R1	ReactionFormulas = {	'--> GLUCOSE'		R1	ReactionFormulas = {	'--> SUCROSE'		R1	ReactionFormulas = {	'--> GlcN'		R1	ReactionFormulas = {	'--> GlcNAc'		R1	ReactionFormulas = {	'--> XYLOSE'		R1	ReactionFormulas = {	'--> GLYCEROL'
R2		'--> AMMONIUM'		R2		'--> AMMONIUM'		R2		'--> AMMONIUM'		R2		'--> AMMONIUM'		R2		'--> AMMONIUM'		R2		'--> AMMONIUM'
R3		'--> OXYGEN'		R3		'--> OXYGEN'		R3		'--> OXYGEN'		R3		'--> OXYGEN'		R3		'--> OXYGEN'		R3		'--> OXYGEN'
R4		'CARBONDIOXIDE -->'		R4		'CARBONDIOXIDE -->'		R4		'CARBONDIOXIDE -->'		R4		'CARBONDIOXIDE -->'		R4		'CARBONDIOXIDE -->'		R4		'CARBONDIOXIDE -->'
R5		'ETHANOL -->'		R5		'ETHANOL -->'		R5		'ETHANOL -->'		R5		'ETHANOL -->'		R5		'ETHANOL -->'		R5		'ETHANOL -->'
R6		'BUTANEDIOL -->'		R6		'BUTANEDIOL -->'		R6		'BUTANEDIOL -->'		R6		'BUTANEDIOL -->'		R6		'BUTANEDIOL -->'		R6		'BUTANEDIOL -->'
R7		'ACETATE -->'		R7		'ACETATE -->'		R7		'ACETATE -->'		R7		'ACETATE -->'		R7		'ACETATE -->'		R7		'ACETATE -->'
R8		'LACTATE -->'		R8		'LACTATE -->'		R8		'LACTATE -->'		R8		'LACTATE -->'		R8		'LACTATE -->'		R8		'LACTATE -->'
R9		'BIOMASS -->'		R9		'BIOMASS -->'		R9		'BIOMASS -->'		R9		'BIOMASS -->'		R9		'BIOMASS -->'		R9		'BIOMASS -->'
R10		'PRODUCT -->'		R10		'PRODUCT -->'		R10		'PRODUCT -->'		R10		'PRODUCT -->'		R10		'PRODUCT -->'		R10		'PRODUCT -->'
R11		'GLUCOSE + PEP --> G6P + PYR'		R11		'SUCROSE + HPr-P --> SUC-6P + HPr'		R11		'AMMONIUM -->'		R11		'AMMONIUM -->'		R11		'XYLOSE --> Xylulose'		R11		'GLYCEROL + ATP --> GLY3P + ADP'
R12		'OXYGEN --> O2'		R12		'SUC-6P --> G6P + FRUC'		R12		'GlcN + PEP --> GlcN-6P + PYR'		R12		'GlcNAc + PEP --> GlcNAc-6P + PYR'		R12		'Xylulose + ATP --> X5P + ADP'		R12		'OXYGEN --> O2'
R13		'AMMONIUM --> NH4'		R13		'FRUC + ATP --> F6P + ADP'		R13		'GlcN-6P <--> F6P + NH4'		R13		'GlcNAc-6P + CoA <--> GlcN-6P + Ac-CoA'		R13		'OXYGEN --> O2'		R13		'AMMONIUM --> NH4'
R14		'CARBONDIOXIDE <-- CO2'		R14		'HPr + PEP --> HPr-P + PYR'		R14		'GlcN-6P + GLU <--> F6P + GLN'		R14		'GlcN-6P <--> F6P + NH4'		R14		'AMMONIUM --> NH4'		R14		'CARBONDIOXIDE <-- CO2'
R15		'ETHANOL <-- ETOH'		R15		'OXYGEN --> O2'		R15		'OXYGEN --> O2'		R15		'GlcN-6P + GLU <--> F6P + GLN'		R15		'CARBONDIOXIDE <-- CO2'		R15		'ETHANOL <-- ETOH'
R16		'BUTANEDIOL <-- 2,3BDO'		R16		'AMMONIUM --> NH4'		R16		'AMMONIUM <--> NH4'		R16		'OXYGEN --> O2'		R16		'ETHANOL <-- ETOH'		R16		'BUTANEDIOL <-- 2,3BDO'
R17		'ACETATE + 0.5 ADP <-- AC + 0.5 ATP'		R17		'CARBONDIOXIDE <-- CO2'		R17		'CARBONDIOXIDE <-- CO2'		R17		'AMMONIUM <--> NH4'		R17		'BUTANEDIOL <-- 2,3BDO'		R17		'ACETATE + 0.5 ADP <-- AC + 0.5 ATP'
R18		'LACTATE + 0.5 ADP <-- LAC + 0.5 ATP'		R18		'ETHANOL <-- ETOH'		R18		'ETHANOL <-- ETOH'		R18		'CARBONDIOXIDE <-- CO2'		R18		'ACETATE + 0.5 ADP <-- AC + 0.5 ATP'		R18		'LACTATE + 0.5 ADP <-- LAC + 0.5 ATP'
R19		'pABA + 0.5 ATP --> PRODUCT + 0.5 ADP'		R19		'BUTANEDIOL <-- 2,3BDO'		R19		'BUTANEDIOL <-- 2,3BDO'		R19		'ETHANOL <-- ETOH'		R19		'LACTATE + 0.5 ADP <-- LAC + 0.5 ATP'		R19		'pABA + 0.5 ATP --> PRODUCT + 0.5 ADP'
R20		'G6P <--> F6P'		R20		'ACETATE + 0.5 ADP <-- AC + 0.5 ATP'		R20		'ACETATE + 0.5 ADP <-- AC + 0.5 ATP'		R20		'BUTANEDIOL <-- 2,3BDO'		R20		'pABA + 0.5 ATP --> PRODUCT + 0.5 ADP'		R20		'G6P <--> F6P'
R21		'F6P + ATP --> F16P + ADP'		R21		'LACTATE + 0.5 ADP <-- LAC + 0.5 ATP'		R21		'LACTATE + 0.5 ADP <-- LAC + 0.5 ATP'		R21		'ACETATE + 0.5 ADP <-- AC + 0.5 ATP'		R21		'G6P <--> F6P'		R21		'F6P + ATP --> F16P + ADP'
R22		'F16P --> F6P'		R22		'pABA + 0.5 ATP --> PRODUCT + 0.5 ADP'		R22		'pABA + 0.5 ATP --> PRODUCT + 0.5 ADP'		R22		'LACTATE + 0.5 ADP <-- LAC + 0.5 ATP'		R22		'F6P + ATP --> F16P + ADP'		R22		'F16P --> F6P'
R23		'F16P <--> GA3P + DHAP'		R23		'G6P <--> F6P'		R23		'G6P <--> F6P'		R23		'pABA + 0.5 ATP --> PRODUCT + 0.5 ADP'		R23		'F16P --> F6P'		R23		'F16P <--> GA3P + DHAP'
R24		'GA3P <--> DHAP'		R24		'F6P + ATP --> F16P + ADP'		R24		'F6P + ATP --> F16P + ADP'		R24		'G6P <--> F6P'		R24		'F16P <--> GA3P + DHAP'		R24		'GA3P <--> DHAP'
R25		'GA3P + NAD <--> 3PGP + NADH'		R25		'F16P --> F6P'		R25		'F16P --> F6P'		R25		'F6P + ATP --> F16P + ADP'		R25		'GA3P <--> DHAP'		R25		'GA3P + NAD <--> 3PGP + NADH'
R26		'3PGP + ADP <--> 3PG + ATP'		R26		'F16P <--> GA3P + DHAP'		R26		'F16P <--> GA3P + DHAP'		R26		'F16P --> F6P'		R26		'GA3P + NAD <--> 3PGP + NADH'		R26		'3PGP + ADP <--> 3PG + ATP'
R27		'3PG <--> 2PG'		R27		'GA3P <--> DHAP'		R27		'GA3P <--> DHAP'		R27		'F16P <--> GA3P + DHAP'		R27		'3PGP + ADP <--> 3PG + ATP'		R27		'3PG <--> 2PG'
R28		'2PG <--> PEP'		R28		'GA3P + NAD <--> 3PGP + NADH'		R28		'GA3P + NAD <--> 3PGP + NADH'		R28		'GA3P <--> DHAP'		R28		'3PG <--> 2PG'		R28		'2PG <--> PEP'
R29		'PEP + ADP --> PYR + ATP'		R29		'3PGP + ADP <--> 3PG + ATP'		R29		'3PGP + ADP <--> 3PG + ATP'		R29		'GA3P + NAD <--> 3PGP + NADH'		R29		'2PG <--> PEP'		R29		'PEP + ADP --> PYR + ATP'
R30		'PYR + ATP --> PEP + AMP'		R30		'3PG <--> 2PG'		R30		'3PG <--> 2PG'		R30		'3PGP + ADP <--> 3PG + ATP'		R30		'PEP + ADP --> PYR + ATP'		R30		'PYR + ATP --> PEP + AMP'
R31		'GLY3P + NAD <--> DHAP + NADH'		R31		'2PG <--> PEP'		R31		'2PG <--> PEP'		R31		'3PG <--> 2PG'		R31		'PYR + ATP --> PEP + AMP'		R31		'GLY3P + NAD <--> DHAP + NADH'
R32		'G6P + NADP --> GL6P + NADPH'		R32		'PEP + ADP --> PYR + ATP'		R32		'PEP + ADP --> PYR + ATP'		R32		'2PG <--> PEP'		R32		'GLY3P + NAD <--> DHAP + NADH'		R32		'G6P + NADP --> GL6P + NADPH'
R33		'GL6P --> 6PG'		R33		'PYR + ATP --> PEP + AMP'		R33		'PYR + ATP --> PEP + AMP'		R33		'PEP + ADP --> PYR + ATP'		R33		'G6P + NADP --> GL6P + NADPH'		R33		'GL6P --> 6PG'
R34		'6PG + NADP --> R5P + CO2 + NADPH'		R34		'GLY3P + NAD <--> DHAP + NADH'		R34		'GLY3P + NAD <--> DHAP + NADH'		R34		'PYR + ATP --> PEP + AMP'		R34		'GL6P --> 6PG'		R34		'6PG + NADP --> R5P + CO2 + NADPH'
R35		'R5P <--> X5P'		R35		'G6P + NADP --> GL6P + NADPH'		R35		'G6P + NADP --> GL6P + NADPH'		R35		'GLY3P + NAD <--> DHAP + NADH'		R35		'6PG + NADP --> R5P + CO2 + NADPH'		R35		'R5P <--> X5P'
R36		'R5P <--> RIBO5P'		R36		'GL6P --> 6PG'		R36		'GL6P --> 6PG'		R36		'G6P + NADP --> GL6P + NADPH'		R36		'R5P <--> X5P'		R36		'R5P <--> RIBO5P'
R37		'S7P + GA3P <--> X5P + RIBO5P'		R37		'6PG + NADP --> R5P + CO2 + NADPH'		R37		'6PG + NADP --> R5P + CO2 + NADPH'		R37		'GL6P --> 6PG'		R37		'R5P <--> RIBO5P'		R37		'S7P + GA3P <--> X5P + RIBO5P'
R38		'S7P + GA3P <--> F6P + ERY4P'		R38		'R5P <--> X5P'		R38		'R5P <--> X5P'		R38		'6PG + NADP --> R5P + CO2 + NADPH'		R38		'S7P + GA3P <--> X5P + RIBO5P'		R38		'S7P + GA3P <--> F6P + ERY4P'
R39		'F6P + GA3P <--> X5P + ERY4P'		R39		'R5P <--> RIBO5P'		R39		'R5P <--> RIBO5P'		R39		'R5P <--> X5P'		R39		'S7P + GA3P <--> F6P + ERY4P'		R39		'F6P + GA3P <--> X5P + ERY4P'
R40		'PYR + NAD + CoA --> Ac-CoA + CO2 + NADH'		R40		'S7P + GA3P <--> X5P + RIBO5P'		R40		'S7P + GA3P <--> X5P + RIBO5P'		R40		'R5P <--> RIBO5P'		R40		'F6P + GA3P <--> X5P + ERY4P'		R40		'PYR + NAD + CoA --> Ac-CoA + CO2 + NADH'
R41		'PYR + NADH --> LAC + NAD'		R41		'S7P + GA3P <--> F6P + ERY4P'		R41		'S7P + GA3P <--> F6P + ERY4P'		R41		'S7P + GA3P <--> X5P + RIBO5P'		R41		'PYR + NAD + CoA --> Ac-CoA + CO2 + NADH'		R41		'PYR + NADH --> LAC + NAD'
R42		'Ac-CoA + NADH --> ACA + NAD + CoA'		R42		'F6P + GA3P <--> X5P + ERY4P'		R42		'F6P + GA3P <--> X5P + ERY4P'		R42		'S7P + GA3P <--> F6P + ERY4P'		R42		'PYR + NADH --> LAC + NAD'		R42		'Ac-CoA + NADH --> ACA + NAD + CoA'
R43		'ACA + NADH --> ETOH + NAD'		R43		'PYR + NAD + CoA --> Ac-CoA + CO2 + NADH'		R43		'PYR + NAD + CoA --> Ac-CoA + CO2 + NADH'		R43		'F6P + GA3P <--> X5P + ERY4P'		R43		'Ac-CoA + NADH --> ACA + NAD + CoA'		R43		'ACA + NADH --> ETOH + NAD'
R44		'Ac-CoA --> ACP + CoA'		R44		'PYR + NADH --> LAC + NAD'		R44		'PYR + NADH --> LAC + NAD'		R44		'PYR + NAD + CoA --> Ac-CoA + CO2 + NADH'		R44		'ACA + NADH --> ETOH + NAD'		R44		'Ac-CoA --> ACP + CoA'
R45		'ACP + ADP --> AC + ATP'		R45		'Ac-CoA + NADH --> ACA + NAD + CoA'		R45		'Ac-CoA + NADH --> ACA + NAD + CoA'		R45		'PYR + NADH --> LAC + NAD'		R45		'Ac-CoA --> ACP + CoA'		R45		'ACP + ADP --> AC + ATP'
R46		'2 PYR --> AcLAC + CO2'		R46		'ACA + NADH --> ETOH + NAD'		R46		'ACA + NADH --> ETOH + NAD'		R46		'Ac-CoA + NADH --> ACA + NAD + CoA'		R46		'ACP + ADP --> AC + ATP'		R46		'2 PYR --> AcLAC + CO2'
R47		'AcLAC --> ACETOIN + CO2'		R47		'Ac-CoA --> ACP + CoA'		R47		'Ac-CoA --> ACP + CoA'		R47		'ACA + NADH --> ETOH + NAD'		R47		'2 PYR --> AcLAC + CO2'		R47		'AcLAC --> ACETOIN + CO2'
R48		'ACETOIN + NADH --> 2,3BDO + NAD'		R48		'ACP + ADP --> AC + ATP'		R48		'ACP + ADP --> AC + ATP'		R48		'Ac-CoA --> ACP + CoA'		R48		'AcLAC --> ACETOIN + CO2'		R48		'ACETOIN + NADH --> 2,3BDO + NAD'
R49		'MAL + NADP --> PYR + CO2 + NADPH'		R49		'2 PYR --> AcLAC + CO2'		R49		'2 PYR --> AcLAC + CO2'		R49		'ACP + ADP --> AC + ATP'		R49		'ACETOIN + NADH --> 2,3BDO + NAD'		R49		'MAL + NADP --> PYR + CO2 + NADPH'
R50		'MAL + NAD --> PYR + CO2 + NADH'		R50		'AcLAC --> ACETOIN + CO2'		R50		'AcLAC --> ACETOIN + CO2'		R50		'2 PYR --> AcLAC + CO2'		R50		'MAL + NADP --> PYR + CO2 + NADPH'		R50		'MAL + NAD --> PYR + CO2 + NADH'
R51		'OAA + ATP --> PEP + CO2 + ADP'		R51		'ACETOIN + NADH --> 2,3BDO + NAD'		R51		'ACETOIN + NADH --> 2,3BDO + NAD'		R51		'AcLAC --> ACETOIN + CO2'		R51		'MAL + NAD --> PYR + CO2 + NADH'		R51		'OAA + ATP --> PEP + CO2 + ADP'
R52		'PEP + CO2 --> OAA'		R52		'MAL + NADP --> PYR + CO2 + NADPH'		R52		'MAL + NADP --> PYR + CO2 + NADPH'		R52		'ACETOIN + NADH --> 2,3BDO + NAD'		R52		'OAA + ATP --> PEP + CO2 + ADP'		R52		'PEP + CO2 --> OAA'
R53		'PYR + CO2 + ATP --> OAA + ADP'		R53		'MAL + NAD --> PYR + CO2 + NADH'		R53		'MAL + NAD --> PYR + CO2 + NADH'		R53		'MAL + NADP --> PYR + CO2 + NADPH'		R53		'PEP + CO2 --> OAA'		R53		'PYR + CO2 + ATP --> OAA + ADP'
R54		'OAA + Ac-CoA --> CIT + CoA'		R54		'OAA + ATP --> PEP + CO2 + ADP'		R54		'OAA + ATP --> PEP + CO2 + ADP'		R54		'MAL + NAD --> PYR + CO2 + NADH'		R54		'PYR + CO2 + ATP --> OAA + ADP'		R54		'OAA + Ac-CoA --> CIT + CoA'
R55		'CIT <--> CACO'		R55		'PEP + CO2 --> OAA'		R55		'PEP + CO2 --> OAA'		R55		'OAA + ATP --> PEP + CO2 + ADP'		R55		'OAA + Ac-CoA --> CIT + CoA'		R55		'CIT <--> CACO'
R56		'CACO <--> ICIT'		R56		'PYR + CO2 + ATP --> OAA + ADP'		R56		'PYR + CO2 + ATP --> OAA + ADP'		R56		'PEP + CO2 --> OAA'		R56		'CIT <--> CACO'		R56		'CACO <--> ICIT'
R57		'ICIT + NADP --> AKG + CO2 + NADPH'		R57		'OAA + Ac-CoA --> CIT + CoA'		R57		'OAA + Ac-CoA --> CIT + CoA'		R57		'PYR + CO2 + ATP --> OAA + ADP'		R57		'CACO <--> ICIT'		R57		'ICIT + NADP --> AKG + CO2 + NADPH'
R58		'AKG + CoA + NAD --> Succ-CoA + CO2 + NADH'		R58		'CIT <--> CACO'		R58		'CIT <--> CACO'		R58		'OAA + Ac-CoA --> CIT + CoA'		R58		'ICIT + NADP --> AKG + CO2 + NADPH'		R58		'AKG + CoA + NAD --> Succ-CoA + CO2 + NADH'
R59		'Succ-CoA + ADP --> SUCC + CoA + ATP'		R59		'CACO <--> ICIT'		R59		'CACO <--> ICIT'		R59		'CIT <--> CACO'		R59		'AKG + CoA + NAD --> Succ-CoA + CO2 + NADH'		R59		'Succ-CoA + ADP --> SUCC + CoA + ATP'
R60		'SUCC + FAD --> FUM + FADH2'		R60		'ICIT + NADP --> AKG + CO2 + NADPH'		R60		'ICIT + NADP --> AKG + CO2 + NADPH'		R60		'CACO <--> ICIT'		R60		'Succ-CoA + ADP --> SUCC + CoA + ATP'		R60		'SUCC + FAD --> FUM + FADH2'
R61		'FUM <--> MAL'		R61		'AKG + CoA + NAD --> Succ-CoA + CO2 + NADH'		R61		'AKG + CoA + NAD --> Succ-CoA + CO2 + NADH'		R61		'ICIT + NADP --> AKG + CO2 + NADPH'		R61		'SUCC + FAD --> FUM + FADH2'		R61		'FUM <--> MAL'
R62		'MAL + NAD --> OAA + NADH'		R62		'Succ-CoA + ADP --> SUCC + CoA + ATP'		R62		'Succ-CoA + ADP --> SUCC + CoA + ATP'		R62		'AKG + CoA + NAD --> Succ-CoA + CO2 + NADH'		R62		'FUM <--> MAL'		R62		'MAL + NAD --> OAA + NADH'
R63		'FUM + FADH2 --> SUCC + FAD'		R63		'SUCC + FAD --> FUM + FADH2'		R63		'SUCC + FAD --> FUM + FADH2'		R63		'Succ-CoA + ADP --> SUCC + CoA + ATP'		R63		'MAL + NAD --> OAA + NADH'		R63		'FUM + FADH2 --> SUCC + FAD'
R64		'NADH + FAD --> FADH2 + NAD'		R64		'FUM <--> MAL'		R64		'FUM <--> MAL'		R64		'SUCC + FAD --> FUM + FADH2'		R64		'FUM + FADH2 --> SUCC + FAD'		R64		'NADH + FAD --> FADH2 + NAD'
R65		'O2 + NADH + 2 ADP --> NAD + 2 ATP'		R65		'MAL + NAD --> OAA + NADH'		R65		'MAL + NAD --> OAA + NADH'		R65		'FUM <--> MAL'		R65		'NADH + FAD --> FADH2 + NAD'		R65		'O2 + NADH + 2 ADP --> NAD + 2 ATP'
R66		'O2 + FADH2 + ADP --> FAD + ATP'		R66		'FUM + FADH2 --> SUCC + FAD'		R66		'FUM + FADH2 --> SUCC + FAD'		R66		'MAL + NAD --> OAA + NADH'		R66		'O2 + NADH + 2 ADP --> NAD + 2 ATP'		R66		'O2 + FADH2 + ADP --> FAD + ATP'
R67		'AMP + ATP --> 2 ADP'		R67		'NADH + FAD --> FADH2 + NAD'		R67		'NADH + FAD --> FADH2 + NAD'		R67		'FUM + FADH2 --> SUCC + FAD'		R67		'O2 + FADH2 + ADP --> FAD + ATP'		R67		'AMP + ATP --> 2 ADP'
R68		'ATP --> ADP'		R68		'O2 + NADH + 2 ADP --> NAD + 2 ATP'		R68		'O2 + NADH + 2 ADP --> NAD + 2 ATP'		R68		'NADH + FAD --> FADH2 + NAD'		R68		'AMP + ATP --> 2 ADP'		R68		'ATP --> ADP'
R69		'ERY4P + PEP --> DAHP'		R69		'O2 + FADH2 + ADP --> FAD + ATP'		R69		'O2 + FADH2 + ADP --> FAD + ATP'		R69		'O2 + NADH + 2 ADP --> NAD + 2 ATP'		R69		'ATP --> ADP'		R69		'ERY4P + PEP --> DAHP'
R70		'DAHP --> DHQ'		R70		'AMP + ATP --> 2 ADP'		R70		'AMP + ATP --> 2 ADP'		R70		'O2 + FADH2 + ADP --> FAD + ATP'		R70		'ERY4P + PEP --> DAHP'		R70		'DAHP --> DHQ'
R71		'DHQ --> DHS'		R71		'ATP --> ADP'		R71		'ATP --> ADP'		R71		'AMP + ATP --> 2 ADP'		R71		'DAHP --> DHQ'		R71		'DHQ --> DHS'
R72		'DHS + NADPH --> SHIKI + NADP'		R72		'ERY4P + PEP --> DAHP'		R72		'ERY4P + PEP --> DAHP'		R72		'ATP --> ADP'		R72		'DHQ --> DHS'		R72		'DHS + NADPH --> SHIKI + NADP'
R73		'SHIKI + ATP --> SHIKI3P + ADP'		R73		'DAHP --> DHQ'		R73		'DAHP --> DHQ'		R73		'ERY4P + PEP --> DAHP'		R73		'DHS + NADPH --> SHIKI + NADP'		R73		'SHIKI + ATP --> SHIKI3P + ADP'
R74		'SHIKI3P + PEP --> CV-SHIKI3P'		R74		'DHQ --> DHS'		R74		'DHQ --> DHS'		R74		'DAHP --> DHQ'		R74		'SHIKI + ATP --> SHIKI3P + ADP'		R74		'SHIKI3P + PEP --> CV-SHIKI3P'
R75		'CV-SHIKI3P --> CHOR'		R75		'DHS + NADPH --> SHIKI + NADP'		R75		'DHS + NADPH --> SHIKI + NADP'		R75		'DHQ --> DHS'		R75		'SHIKI3P + PEP --> CV-SHIKI3P'		R75		'CV-SHIKI3P --> CHOR'
R76		'CHOR + GLN --> 4A-4D-CHOR + GLU'		R76		'SHIKI + ATP --> SHIKI3P + ADP'		R76		'SHIKI + ATP --> SHIKI3P + ADP'		R76		'DHS + NADPH --> SHIKI + NADP'		R76		'CV-SHIKI3P --> CHOR'		R76		'CHOR + GLN --> 4A-4D-CHOR + GLU'
R77		'4A-4D-CHOR --> pABA + PYR'		R77		'SHIKI3P + PEP --> CV-SHIKI3P'		R77		'SHIKI3P + PEP --> CV-SHIKI3P'		R77		'SHIKI + ATP --> SHIKI3P + ADP'		R77		'CHOR + GLN --> 4A-4D-CHOR + GLU'		R77		'4A-4D-CHOR --> pABA + PYR'
R78		'GLU + ATP + NH4 --> GLN + ADP'		R78		'CV-SHIKI3P --> CHOR'		R78		'CV-SHIKI3P --> CHOR'		R78		'SHIKI3P + PEP --> CV-SHIKI3P'		R78		'4A-4D-CHOR --> pABA + PYR'		R78		'GLU + ATP + NH4 --> GLN + ADP'
R79		'72 GA3P + 12 RIBO5P + 15 ERY4P + 33 PEP + 139 PYR + 15 Ac-CoA + 32 AKG + 72 OAA + 336 NH4 + 1375 ATP + 528 NADPH + 127 NAD --> SUBTILISIN + 15 CoA + 1375 ADP + 528 NADP + 127 NADH + 39 CO2'		R79		'CHOR + GLN --> 4A-4D-CHOR + GLU'		R79		'CHOR + GLN --> 4A-4D-CHOR + GLU'		R79		'CV-SHIKI3P --> CHOR'		R79		'GLU + ATP + NH4 --> GLN + ADP'		R79		'72 GA3P + 12 RIBO5P + 15 ERY4P + 33 PEP + 139 PYR + 15 Ac-CoA + 32 AKG + 72 OAA + 336 NH4 + 1375 ATP + 528 NADPH + 127 NAD --> SUBTILISIN + 15 CoA + 1375 ADP + 528 NADP + 127 NADH + 39 CO2'
R80		'0.225 G6P + 0.585 RIBO5P + 0.987 AKG + 1.422 OAA + 0.165 ERY4P + 0.74 PEP + 2.392 PYR + 0.842 GLY3P + 2.639 Ac-CoA + 11.549 ATP + 2.148 NAD + 13.97 NADPH + 7.357 NH4 --> BIOMASS + 2.639 CoA + 11.549 ADP + 2.148 NADH + 13.97 NADP + 0.311 CO2'		R80		'4A-4D-CHOR --> pABA + PYR'		R80		'4A-4D-CHOR --> pABA + PYR'		R80		'CHOR + GLN --> 4A-4D-CHOR + GLU'		R80		'72 GA3P + 12 RIBO5P + 15 ERY4P + 33 PEP + 139 PYR + 15 Ac-CoA + 32 AKG + 72 OAA + 336 NH4 + 1375 ATP + 528 NADPH + 127 NAD --> SUBTILISIN + 15 CoA + 1375 ADP + 528 NADP + 127 NADH + 39 CO2'		R80		'0.225 G6P + 0.585 RIBO5P + 0.987 AKG + 1.422 OAA + 0.165 ERY4P + 0.74 PEP + 2.392 PYR + 0.842 GLY3P + 2.639 Ac-CoA + 11.549 ATP + 2.148 NAD + 13.97 NADPH + 7.357 NH4 --> BIOMASS + 2.639 CoA + 11.549 ADP + 2.148 NADH + 13.97 NADP + 0.311 CO2'
	};			R81		'GLU + ATP + NH4 --> GLN + ADP'		R81		'GLU + ATP + NH4 --> GLN + ADP'		R81		'4A-4D-CHOR --> pABA + PYR'		R81		'0.225 G6P + 0.585 RIBO5P + 0.987 AKG + 1.422 OAA + 0.165 ERY4P + 0.74 PEP + 2.392 PYR + 0.842 GLY3P + 2.639 Ac-CoA + 11.549 ATP + 2.148 NAD + 13.97 NADPH + 7.357 NH4 --> BIOMASS + 2.639 CoA + 11.549 ADP + 2.148 NADH + 13.97 NADP + 0.311 CO2'			};
	mnet = CalculateFluxModes(ReactionFormulas);			R82		'72 GA3P + 12 RIBO5P + 15 ERY4P + 33 PEP + 139 PYR + 15 Ac-CoA + 32 AKG + 72 OAA + 336 NH4 + 1375 ATP + 528 NADPH + 127 NAD --> SUBTILISIN + 15 CoA + 1375 ADP + 528 NADP + 127 NADH + 39 CO2'		R82		'AKG + GLN + NADPH --> 2 GLU + NADP'		R82		'GLU + ATP + NH4 --> GLN + ADP'			};				mnet = CalculateFluxModes(ReactionFormulas);
				R83		'0.225 G6P + 0.585 RIBO5P + 0.987 AKG + 1.422 OAA + 0.165 ERY4P + 0.74 PEP + 2.392 PYR + 0.842 GLY3P + 2.639 Ac-CoA + 11.549 ATP + 2.148 NAD + 13.97 NADPH + 7.357 NH4 --> BIOMASS + 2.639 CoA + 11.549 ADP + 2.148 NADH + 13.97 NADP + 0.311 CO2'		R83		'AKG + NH4 + NADPH <--> GLU + NADP'		R83		'AKG + GLN + NADPH --> 2 GLU + NADP'			mnet = CalculateFluxModes(ReactionFormulas);
					};			R84		'72 GA3P + 12 RIBO5P + 15 ERY4P + 33 PEP + 139 PYR + 15 Ac-CoA + 32 AKG + 72 OAA + 336 NH4 + 1375 ATP + 528 NADPH + 127 NAD --> SUBTILISIN + 15 CoA + 1375 ADP + 528 NADP + 127 NADH + 39 CO2'		R84		'AKG + NH4 + NADPH <--> GLU + NADP'
					mnet = CalculateFluxModes(ReactionFormulas);			R85		'0.225 G6P + 0.585 RIBO5P + 0.987 AKG + 1.422 OAA + 0.165 ERY4P + 0.74 PEP + 2.392 PYR + 0.842 GLY3P + 2.639 Ac-CoA + 11.549 ATP + 2.148 NAD + 13.97 NADPH + 7.357 NH4 --> BIOMASS + 2.639 CoA + 11.549 ADP + 2.148 NADH + 13.97 NADP + 0.311 CO2'		R85		'72 GA3P + 12 RIBO5P + 15 ERY4P + 33 PEP + 139 PYR + 15 Ac-CoA + 32 AKG + 72 OAA + 336 NH4 + 1375 ATP + 528 NADPH + 127 NAD --> SUBTILISIN + 15 CoA + 1375 ADP + 528 NADP + 127 NADH + 39 CO2'
									};			R86		'0.225 G6P + 0.585 RIBO5P + 0.987 AKG + 1.422 OAA + 0.165 ERY4P + 0.74 PEP + 2.392 PYR + 0.842 GLY3P + 2.639 Ac-CoA + 11.549 ATP + 2.148 NAD + 13.97 NADPH + 7.357 NH4 --> BIOMASS + 2.639 CoA + 11.549 ADP + 2.148 NADH + 13.97 NADP + 0.311 CO2'
									mnet = CalculateFluxModes(ReactionFormulas);				};
													mnet = CalculateFluxModes(ReactionFormulas);

## Sheet: yields
	GLC	SUC	GlcN	AcGlcN	XYL	GLY
max. yield w/ biomass [%]	79.6498	80.8995	79.6498	74.2829	79.6064	79.1239
max. yield w/o biomass [%]	82.1097	83.5865	84.2424	75	85.0633	93.3333
